# Supplementary material for: Characteristics of Patients Who Visited Emergency Department: A Nationwide Population-Based Study in South Korea (2016–2018)
Source: Int J Environ Res Public Health. 2022 Jul 14;19(14):8578. doi: 10.3390/ijerph19148578 (PMC9316116; doi:10.3390/ijerph19148578)
Supplement: Supplementary file 1 [file ijerph-19-08578-s001.zip]

Archive with 1 entries (1 files):
- ijerph-1732558-supplementary.pdf
